# Supplementary material for: Molecular Epidemiology and Genetic Diversity of Human Respiratory Syncytial Virus in Sicily during Pre- and Post-COVID-19 Surveillance Seasons
Source: Pathogens. 2023 Aug 28;12(9):1099. doi: 10.3390/pathogens12091099 (PMC10534943; doi:10.3390/pathogens12091099)
Supplement: Supplementary file 1 [file pathogens-12-01099-s001.zip]

Archive with 8 entries (8 files):
- Table S1.pdf
- __MACOSX/._Table S1.pdf
- Table S2.pdf
- __MACOSX/._Table S2.pdf
- Table S3.pdf
- __MACOSX/._Table S3.pdf
- Table S4.pdf
- __MACOSX/._Table S4.pdf
